# Supplementary material for: Mental well-being and recovery in serious mental illness: associations between mental well-being and functional status in the Health Survey for England 2014
Source: BJPsych Open. 2020 Jun 18;6(4):e66. doi: 10.1192/bjo.2020.46 (PMC7345733; doi:10.1192/bjo.2020.46)
Supplement: Supplementary file 1 [file S2056472420000460sup001.zip]

Archive with 2 entries (2 files):
- COI disclosure BJPsychOpen Scott Weich.pdf
- COI disclosure BJPsychOpen Sarah Chan.pdf
